# Supplementary material for: Chromatic acclimation shapes phytoplankton biogeography
Source: Sci Adv. 2025 Feb 19;11(8):eadr9609. doi: 10.1126/sciadv.adr9609 (PMC11838011; doi:10.1126/sciadv.adr9609)
Supplement: Supplementary file 2 — Movie S1 [file sciadv.adr9609_movie_s1.zip]

Archive with 1 entries (1 files):
- adr9609_movie_s1.mp4
